# Supplementary material for: Image-guided, whole-pelvic, intensity-modulated radiotherapy for biochemical recurrence following radical prostatectomy in high-risk prostate cancer patients
Source: PLoS One. 2018 Jan 10;13(1):e0190479. doi: 10.1371/journal.pone.0190479 (PMC5761863; doi:10.1371/journal.pone.0190479)
Supplement: S1 Table — Data extracted medical records from 170 patients with high risk prostate cancer who underwent salvage radiotherapy for biochemical recurrence following radical prostatectomy. (XLSX) [file pone.0190479.s001.xlsx]

## Sheet: #1(N=170,HighRisk,IMRT,pN+N-)
caseNo	PSM1	RTxArea	Age	preOpPSA	GS	pT	pTcode	ECE	SVI	LVI	PNI	SM	RoachLNI	preRTxPSA	PositiveLNs	harvLNs	preRTxADT	RTxMethod	TDose	TDoseBED	RTxComplete	RTxAfter2013	BCR2	BCR2TypeA	BCR2TypeB	RealStatus	DeathCause	StatusForOS	StatusForCSS	postRTxADT	AToxGU	AToxGUGr	AToxGI	AToxGIGr	LToxGU	LToxGUGr	LToxGI	LToxGIGr	PSM	AgeGroupA	pTGroupA	pTGroupB	GSGroupA	preOpPSAGroupA	preOpPSAGroupB	RoachLNIGroupA	harvLNsGroupA	IntervRPtoBCR1GroupA	preRTxPSAGroupA
9	1	1	67	5.79	7	2a	1	0	0	0	0	0	13.86	2.69	0	2	1	1	64		1	0	0	1	0			1	1	1	0	0	0	0	0	0	0	0	1	2	1	1	1	1	1	1	1	1	2
243	0	1	74	8.8	7	2a	1	0	0	0	1	1	15.8667	1.3	0	8	1	2	72.6		1	1	0	1	0			1	1	1	1	2	0	0	0	0	0	0	0	2	1	1	1	1	1	1	2	2	2
16	1	1	66	17.2	7	2c	3	0	0	0	1	0	21.4667	0.72	0	2	1	2	66		1	0	0	1	0			1	1	1	0	0	0	0	1	3	1	1	1	1	1	1	1	2	1	1	1	2	1
26	0	1	61	11.8	7	2c	3	0	0	0	1	0	17.8667	0.04	0	4	1	2	66		1	0	1	1	1			1	1	1	0	0	0	0	0	0	0	0	0	1	1	1	1	1	1	1	1	2	1
40	0	1	73	7.2	7	2c	3	0	0	0	1	1	14.8	0.79	0	5	1	2	70		1	0	0	1	0			1	1	1	0	0	0	0	0	0	0	0	0	2	1	1	1	1	1	1	1	2	1
64	1	1	78	8.4	7	2c	3	0	0	0	1	1	15.6	0.34	0	2	0	2	70		1	0	0	0	0		DLBL	4	1	0	1	1	0	0	0	0	0	0	1	2	1	1	1	1	1	1	1	1	2
67	0	1	68	16.2	7	2c	3	0	0	0	1	0	20.8	0.56	0	10	1	2	66		1	0	0	1	0			1	1	1	0	0	0	0	0	0	0	0	0	2	1	1	1	2	1	1	2	2	1
75	1	1	63	14.3	7	2c	3	0	0	0	1	0	19.5333	0.59	0	4	1	2	66		1	0	0	1	0			1	1	1	1	1	0	0	0	0	0	0	1	1	1	1	1	1	1	1	1	2	1
106	1	1	74	12	7	2c	3	0	0	1	1	0	18	0.34	0	3	0	2	66		1	0	1	1	1			1	1	0	0	0	0	0	1	2	0	0	1	2	1	1	1	1	1	1	1	2	2
114	1	1	69	16.15	7	2c	3	0	0	0	0	0	20.7667	0.19	0	7	0	2	72.6		1	0	0	0	0			1	1	0	0	0	0	0	1	2	0	0	1	2	1	1	1	2	1	1	2	2	1
178	0	1	62	16.2	7	2c	3	0	0	0	0	1	20.8	0.21	0	2	0	2	66		1	0	0	0	0			1	1	0	0	0	1	1	0	0	0	0	0	1	1	1	1	2	1	1	1	2	2
216	0	1	59	11.22	7	2c	3	0	0	1	1	1	17.48	0.58	0	2	1	2	66		1	1	0	1	0			1	1	1	0	0	0	0	0	0	0	0	0	1	1	1	1	1	1	1	1	2	1
219	1	1	50	13.6	7	2c	3	0	0	0	1	1	19.0667	0.44	0	0	0	2	66		1	1	0	0	0			1	1	0	0	0	0	0	1	1	0	0	1	1	1	1	1	1	1	1	1	2	2
2	1	1	65	34.4	7	3b	5	1	1	0	1	1	32.9333	0.13	0	3	0	1	66		1	0	1	1	1			1	1	0	0	0	0	0	0	0	0	0	1	1	3	2	1	2	2	1	1	1	1
3	0	1	68	42.2	9	2c	3	0	0	0	1	0	58.1333	1.2	0	8	1	2	70	140	1	0	1	1	1			4	4	1	0	0	1	1	0	0	0	0	0	2	1	1	2	2	2	2	2	2	2
4	0	1	64	76	7	3b	5	1	1	1	1	0	60.6667	2.7	0	8	1	2	72.6	152.5	1	0	1	1	1			1	1	1	0	0	0	0	1	1	0	0	0	1	3	2	1	2	2	2	2	2	1
10	1	1	76	29	9	2c	3	0	0	0	1	1	49.3333	0.36	0	6	1	2	66	138.6	1	0	0	0	0			1	1	0	0	0	0	0	0	0	1	1	1	2	1	1	2	2	2	2	2	1	1
11	0	1	55	18.4	9	3b	5	1	1	0	1	0	42.2667	0.14	0	5	1	2	64	128	1	0	1	1	1			1	1	1	0	0	1	2	0	0	0	0	0	1	3	2	2	2	1	2	1	2	1
12	1	1	67	57.4	9	3a	4	1	0	1	1	0	68.2667	0.73	0	4	1	2	66	138.6	1	0	0	0	0		NSCLC	4	1	0	1	2	0	0	0	0	0	0	1	2	2	1	2	2	2	2	1	1	2
13	0	1	67	9.6	9	3b	5	1	1	1	1	1	36.4	1.2	0	10	1	2	70	140	1	0	1	1	1			1	1	1	0	0	1	2	0	0	0	0	0	2	3	2	2	1	1	2	2	2	2
14	1	1	67	10.2	7	3b	5	1	1	0	1	0	16.8	0.77	0	8	1	2	66	138.6	1	0	1	1	1			1	1	1	0	0	1	2	0	0	0	0	1	2	3	2	1	1	1	1	2	1	2
15	0	1	60	127	8	1c	0	0	0	0	0	0	104.667	0.85	0	2	1	2	66	138.6	1	0	1	1	1			1	1	1	0	0	0	0	0	0	1	1	0	1	1	1	2	2	2	2	1	2	2
17	1	1	70	7.7	9	3b	5	1	1	1	1	1	35.1333	0.78	0	5	0	2	70	140	1	0	0	0	0			4	4	0	1	2	0	0	0	0	0	0	1	2	3	2	2	1	1	2	1	1	2
18	1	1	65	18.87	9	3b	5	1	1	0	1	0	42.58	0.52	0	12	0	2	66	138.6	1	0	0	0	0			1	1	0	0	0	1	2	1	3	1	1	1	1	3	2	2	2	1	2	2	1	2
19	0	1	58	5.7	8	3a	4	1	0	0	1	1	23.8	0.58	0	3	1	2	66	138.6	1	0	0	1	0			1	1	1	0	0	1	1	0	0	0	0	0	1	2	1	2	1	1	1	1	1	1
20	1	1	55	20.67	7	3b	5	1	1	0	1	1	23.78	0.28	0	2	0	2	70	140	1	0	0	0	0			1	1	0	0	0	0	0	1	2	0	0	1	1	3	2	1	2	2	1	1	1	2
21	0	1	65	22.62	7	3b	5	1	1	1	1	1	25.08	0.91	0	7	1	2	70	140	1	0	0	0	0			1	1	0	1	2	0	0	0	0	0	0	0	1	3	2	1	2	2	1	2	1	1
22	1	1	70	13.78	7	3a	4	1	0	0	1	1	19.1867	0.75	0	10	0	2	70	140	1	0	0	0	0			1	1	0	0	0	0	0	0	0	0	0	1	2	2	1	1	1	1	1	2	1	2
23	0	1	56	544	8	3b	5	1	1	1	1	1	382.667	3.1	0	5	1	2	70	140	1	0	1	1	1			4	4	1	0	0	1	2	0	0	0	0	0	1	3	2	2	2	2	2	1	1	2
24	1	1	60	10.3	7	3b	5	1	1	1	1	0	16.8667	0.86	0	3	0	2	66	138.6	1	0	1	1	1			1	1	1	0	0	0	0	1	1	0	0	1	1	3	2	1	1	1	1	1	2	2
25	0	1	67	9.2	9	3b	5	1	1	1	1	1	36.1333	0.55	0	9	0	2	66	138.6	1	0	1	1	1			1	1	1	0	0	0	0	1	1	1	1	0	2	3	2	2	1	1	2	2	1	2
27	1	1	63	11.7	8	3a	4	1	0	0	1	1	27.8	0.72	0	0	0	2	70	140	1	0	0	0	0			1	1	0	0	0	0	0	1	1	0	0	1	1	2	1	2	1	1	1	1	1	2
28	0	1	62	9.5	8	3a	4	1	0	0	1	0	26.3333	0.67	0	2	0	2	70	140	1	0	0	0	0			1	1	0	0	0	0	0	0	0	1	1	0	1	2	1	2	1	1	1	1	2	2
29	1	1	74	22.9	8	3a	4	1	0	0	1	0	35.2667	0.45	0	4	0	2	66	138.6	1	0	0	0	0			1	1	0	0	0	0	0	0	0	1	1	1	2	2	1	2	2	2	2	1	1	2
30	1	1	64	6.9	9	3a	4	1	0	0	1	0	34.6	1.3	0	0	0	2	66	138.6	1	0	1	1	1		respiratory failure	4	1	1	0	0	0	0	0	0	0	0	1	1	2	1	2	1	1	2	1	1	2
31	0	1	63	31.6	9	3b	5	1	1	1	1	1	51.0667	1.5	0	4	1	2	70	140	1	0	1	1	1		GI bleeding	4	1	1	1	2	0	0	0	0	0	0	0	1	3	2	2	2	2	2	1	1	2
32	0	1	68	16.36	8	3a	4	1	0	1	1	1	30.9067	0.39	0	5	0	2	70	140	1	0	0	0	0			1	1	0	0	0	0	0	0	0	0	0	0	2	2	1	2	2	1	1	1	2	2
33	1	1	71	27.1	7	3b	5	1	1	1	1	0	28.0667	0.73	0	3	0	2	66	138.6	1	0	1	1	1			4	4	1	0	0	0	0	0	0	0	0	1	2	3	2	1	2	2	1	1	1	2
34	0	1	68	6.19	9	3b	5	1	1	1	1	1	34.1267	0.62	0	2	1	2	70	140	1	0	1	1	1			1	1	1	0	0	0	0	0	0	0	0	0	2	3	2	2	1	1	2	1	1	1
37	0	1	61	3.91	9	3b	5	1	1	1	1	1	32.6067	0.4	0	4	0	2	70	140	1	0	1	1	1		lung ca	4	1	1	0	0	0	0	0	0	0	0	0	1	3	2	2	1	1	1	1	1	2
39	0	1	61	87.6	7	3b	5	1	1	0	1	1	68.4	3.7	0	18	1	2	70	140	1	0	0	1	0			1	1	1	0	0	0	0	1	1	0	0	0	1	3	2	1	2	2	2	2	1	1
41	0	1	65	12.23	7	3a	4	1	0	0	1	1	18.1533	0.76	0	4	1	2	70	140	1	0	1	1	1			1	1	1	0	0	1	1	0	0	0	0	0	1	2	1	1	1	1	1	1	1	1
42	0	1	55	59.75	10	3b	5	1	1	1	1	0	79.8333	3.7	0	8	1	2	70	140	1	0	1	1	1			1	1	1	1	1	0	0	0	0	0	0	0	1	3	2	2	2	2	2	2	2	2
43	1	1	71	9	9	3b	5	1	1	0	1	1	36	0.25	0	2	0	2	70	140	1	0	0	0	0			1	1	0	0	0	0	0	0	0	0	0	1	2	3	2	2	1	1	2	1	1	2
44	1	1	67	34	7	3a	4	1	0	0	1	1	32.6667	0.53	0	4	1	2	70	140	1	0	0	1	0			1	1	1	0	0	0	0	0	0	0	0	1	2	2	1	1	2	2	1	1	2	1
45	0	1	56	48.94	7	2c	3	0	0	0	1	0	42.6267	0.97	0	4	1	2	66	138.6	1	0	0	1	0			1	1	1	1	1	0	0	0	0	0	0	0	1	1	1	1	2	2	2	1	1	1
47	0	1	73	19.92	8	2c	3	0	0	0	1	0	33.28	1.2	0	10	1	2	66	138.6	1	0	0	1	0			1	1	1	0	0	0	0	0	0	0	0	0	2	1	1	2	2	1	2	2	2	1
49	0	1	52	17.3	7	3a	4	1	0	0	1	1	21.5333	0.79	0	4	1	2	70	140	1	0	0	1	0			1	1	1	1	1	0	0	0	0	0	0	0	1	2	1	1	2	1	1	1	1	1
51	1	1	71	17.51	7	3b	5	1	1	1	1	1	21.6733	0.6	0	2	0	2	70	140	1	0	0	0	0			1	1	0	0	0	1	1	0	0	0	0	1	2	3	2	1	2	1	1	1	1	2
52	1	1	65	38.68	7	3a	4	1	0	0	1	1	35.7867	0.21	0	6	0	2	70	140	1	0	0	0	0			1	1	0	0	0	0	0	0	0	0	0	1	1	2	1	1	2	2	2	2	1	2
53	0	1	70	6.5	8	3a	4	1	0	0	1	1	24.3333	0.43	0	6	0	2	70	140	1	0	0	0	0			1	1	0	0	0	0	0	0	0	0	0	0	2	2	1	2	1	1	1	2	2	2
54	1	1	75	22.86	7	3a	4	1	0	1	1	0	25.24	1	0	6	0	2	70	140	1	0	1	1	1		CCC	4	1	0	1	1	0	0	0	0	0	0	1	2	2	1	1	2	2	1	2	2	2
55	0	1	65	11.35	9	2b	2	0	0	0	0	0	37.5667	0.58	0	4	1	2	70	140	1	0	0	0	0			1	1	0	0	0	0	0	1	1	0	0	0	1	1	1	2	1	1	2	1	2	2
56	0	1	65	28	8	2b	2	0	0	0	1	0	38.6667	0.77	0	4	1	2	66	138.6	1	0	1	1	1			1	1	1	0	0	0	0	0	0	0	0	0	1	1	1	2	2	2	2	1	2	1
57	0	1	66	23.04	9	3a	4	1	0	0	1	0	45.36	0.41	0	11	0	2	66	138.6	1	0	1	1	1			1	1	0	0	0	0	0	0	0	0	0	0	1	2	1	2	2	2	2	2	2	2
59	0	1	64	91.5	9	3a	4	1	0	0	1	0	91	1	0	5	0	2	70	140	1	0	1	1	1			1	1	1	0	0	0	0	0	0	0	0	0	1	2	1	2	2	2	2	1	1	2
62	0	1	60	35.8	9	3b	5	1	1	1	1	1	53.8667	0.25	0	7	0	2	70	140	1	0	0	0	0			1	1	0	0	0	0	0	0	0	0	0	0	1	3	2	2	2	2	2	2	1	2
63	99	1	66	60.4	7	3b	5	1	1	1	1	1	50.2667	1.6	3	7	0	2	70	140	1	0	1		1			1	1	0	0	0	0	0	1	3	0	0
65	0	1	74	5.41	8	3b	5	1	1	0	1	1	23.6067	0.66	0	3	1	2	70	140	1	0	0	1	0			1	1	1	0	0	0	0	0	0	0	0	0	2	3	2	2	1	1	1	1	2	1
66	1	1	63	64.18	8	4	6	1	1	1	1	1	62.7867	1.2	0	0	0	2	70	140	1	0	1	1	1			1	1	1	0	0	0	0	0	0	0	0	1	1	3	2	2	2	2	2	1	1	2
68	1	1	68	11.7	8	3b	5	1	1	1	1	1	27.8	0.13	0	9	0	2	66	138.6	1	0	1	1	1		IPF	4	1	1	0	0	0	0	1	1	0	0	1	2	3	2	2	1	1	1	2	1	1
69	0	1	75	39.53	9	3b	5	1	1	0	1	1	56.3533	0.35	0	7	0	2	70	140	1	0	1	1	1			1	1	1	1	1	0	0	1	3	0	0	0	2	3	2	2	2	2	2	2	2	2
70	99	1	72	17.4	7	3b	5	1	1	0	1	1	21.6	0.6	1	8	0	2	70	140	1	0	1		1			1	1	0	1	1	0	0	0	0	0	0
71	1	1	55	64.91	7	3a	4	1	0	0	1	1	53.2733	0.51	0	6	0	2	70	140	1	0	1	1	1			1	1	1	0	0	1	1	1	1	0	0	1	1	2	1	1	2	2	2	2	1	2
72	1	1	59	15	7	3b	5	1	1	0	1	0	20	0.61	0	1	0	2	66	138.6	1	0	1	1	1			1	1	1	0	0	1	1	0	0	0	0	1	1	3	2	1	1	1	1	1	1	2
74	1	1	72	13	8	3b	5	1	1	1	1	0	28.6667	0.38	0	8	0	2	66	138.6	1	0	0	0	0			4	4	0	1	1	0	0	0	0	0	0	1	2	3	2	2	1	1	1	2	2	2
76	1	1	72	18.67	9	3a	4	1	0	1	1	1	42.4467	0.66	0	0	0	2	70	140	1	0	1	1	1			1	1	1	0	0	0	0	1	1	0	0	1	2	2	1	2	2	1	2	1	1	2
77	0	1	78	13.34	7	3a	4	1	0	0	1	1	18.8933	0.38	0	1	1	2	70	140	1	0	0	0	0			1	1	0	0	0	0	0	0	0	0	0	0	2	2	1	1	1	1	1	1	1	2
79	1	1	67	17.12	7	3b	5	1	1	0	1	1	21.4133	0.9	0	7	0	2	70	140	1	0	0	0	0			1	1	0	0	0	0	0	1	1	0	0	1	2	3	2	1	2	1	1	2	2	2
80	0	1	71	21.4	8	3a	4	1	0	0	1	0	34.2667	0.75	0	6	1	2	66	138.6	1	0	1	1	1			1	1	1	0	0	0	0	0	0	0	0	0	2	2	1	2	2	2	2	2	2	2
81	0	1	71	12.5	9	3a	4	1	0	1	0	0	38.3333	0.66	0	6	0	2	66	138.6	1	0	0	0	0			1	1	0	0	0	0	0	0	0	0	0	0	2	2	1	2	1	1	2	2	2	2
82	0	1	71	40.59	9	2c	3	0	0	0	1	0	57.06	0.36	0	6	0	2	70	140	1	0	0	0	0			1	1	0	0	0	1	1	1	2	0	0	0	2	1	1	2	2	2	2	2	2	2
83	99	1	61	34	9	3a	4	1	0	0	1	1	52.6667	0.41	1	9	0	2	70	140	1	0	1		1			1	1	1	0	0	0	0	0	0	0	0
84	1	1	66	4.35	8	3b	5	1	1	0	1	1	22.9	0.32	0	6	0	2	70	140	1	0	1	1	1			1	1	1	0	0	0	0	0	0	0	0	1	1	3	2	2	1	1	1	2	1	2
85	1	1	67	8.5	7	3a	4	1	0	0	1	0	15.6667	0.47	0	2	0	2	66	138.6	1	0	0	0	0			1	1	0	0	0	0	0	1	1	0	0	1	2	2	1	1	1	1	1	1	1	2
86	1	1	71	19.2	8	2c	3	0	0	0	1	0	32.8	5.2	0	8	0	2	66	138.6	1	0	1	1	1			1	1	1	0	0	0	0	0	0	0	0	1	2	1	1	2	2	1	1	2	1	2
87	0	1	63	7.55	9	3b	5	1	1	0	1	1	35.0333	0.55	0	2	1	2	66	138.6	1	0	0	1	0			1	1	1	1	1	0	0	0	0	0	0	0	1	3	2	2	1	1	2	1	1	1
88	1	1	71	4.2	7	3a	4	1	0	0	1	1	12.8	0.53	0	3	0	2	66	138.6	1	0	1	1	1			1	1	0	0	0	0	0	1	1	0	0	1	2	2	1	1	1	1	1	1	2	2
89	1	1	72	8.6	9	3b	5	1	1	0	1	1	35.7333	1.3	0	4	1	2	66	138.6	1	0	1	1	1			4	4	1	0	0	0	0	0	0	0	0	1	2	3	2	2	1	1	2	1	1	2
90	0	1	70	38.76	9	2c	3	0	0	0	1	0	55.84	0.53	0	2	0	2	66	138.6	1	0	1	1	1			1	1	1	0	0	0	0	0	0	0	0	0	2	1	1	2	2	2	2	1	2	2
91	1	1	54	31.7	7	3b	5	1	1	0	1	1	31.1333	0.23	0	6	0	2	66	138.6	1	0	0	0	0			1	1	0	0	0	1	1	1	1	0	0	1	1	3	2	1	2	2	1	2	1	2
92	1	1	53	15.26	9	3a	4	1	0	0	1	1	40.1733	0.26	0	9	0	2	66	138.6	1	0	0	0	0			1	1	0	0	0	0	0	0	0	0	0	1	1	2	1	2	2	1	2	2	1	2
93	1	1	71	64.85	7	3b	5	1	1	0	1	0	53.2333	0.26	0	3	0	2	66	138.6	1	0	1	1	1			1	1	1	1	1	0	0	1	1	0	0	1	2	3	2	1	2	2	2	1	1	2
94	1	1	61	54.2	7	3a	4	1	0	1	1	1	46.1333	1.4	0	5	0	2	66	138.6	1	0	1	1	1			1	1	1	0	0	1	1	0	0	0	0	1	1	2	1	1	2	2	2	1	1	2
95	1	1	69	19.4	7	3a	4	1	0	1	1	1	22.9333	3.7	0	1	1	2	66	138.6	1	0	1	1	1			1	1	1	0	0	0	0	0	0	0	0	1	2	2	1	1	2	1	1	1	1	1
96	1	1	68	47.2	9	3a	4	1	0	0	1	1	61.4667	0.21	0	1	0	2	66	138.6	1	0	1	1	1			1	1	0	0	0	1	2	1	1	0	0	1	2	2	1	2	2	2	2	1	1	2
97	0	1	55	7.2	9	3a	4	1	0	0	1	1	34.8	0.67	0	4	1	2	66	138.6	1	0	0	1	0			1	1	1	0	0	0	0	0	0	0	0	0	1	2	1	2	1	1	2	1	2	1
98	1	1	64	14.4	8	2b	2	0	0	0	1	0	29.6	0.29	0	3	0	2	66	138.6	1	0	0	0	0			1	1	0	0	0	0	0	0	0	0	0	1	1	1	1	2	1	1	1	1	2	2
99	0	1	56	7	8	2c	3	0	0	0	1	0	24.6667	0.39	0	3	0	2	66	138.6	1	0	1	1	1			1	1	1	0	0	0	0	1	1	0	0	0	1	1	1	2	1	1	1	1	2	2
100	1	1	61	8.45	7	3a	4	1	0	1	1	1	15.6333	0.35	0	9	0	2	66	138.6	1	0	1	1	1			1	1	1	0	0	0	0	0	0	0	0	1	1	2	1	1	1	1	1	2	2	2
101	0	1	64	8.83	7	3b	5	1	1	0	1	1	15.8867	0.77	0	6	1	2	66	138.6	1	0	0	1	0			1	1	1	0	0	0	0	0	0	0	0	0	1	3	2	1	1	1	1	2	1	1
103	0	1	73	22	9	3a	4	1	0	1	1	1	44.6667	0.37	0	7	0	2	66	138.6	1	0	0	0	0			1	1	0	0	0	0	0	0	0	0	0	0	2	2	1	2	2	2	2	2	2	2
104	0	1	65	11.8	7	3b	5	1	1	1	1	1	17.8667	0.61	0	6	1	2	66	138.6	1	0	0	1	0			1	1	1	0	0	1	1	0	0	0	0	0	1	3	2	1	1	1	1	2	2	1
107	1	1	57	40	9	3b	5	1	1	1	1	1	56.6667	2.8	0	2	0	2	66	138.6	1	0	1	1	1			1	1	1	1	1	0	0	1	2	0	0	1	1	3	2	2	2	2	2	1	1	2
108	1	1	73	21.3	7	2c	3	0	0	0	0	0	24.2	1.1	0	2	1	2	66	138.6	1	0	1	1	1			1	1	1	0	0	0	0	1	1	0	0	1	2	1	1	1	2	2	1	1	2	1
111	0	1	57	9.67	9	3b	5	1	1	0	1	0	36.4467	0.86	0	4	1	2	66	138.6	1	0	1	1	1			4	4	1	0	0	0	0	0	0	0	0	0	1	3	2	2	1	1	2	1	1	2
113	0	1	69	45.49	9	3a	4	1	0	0	1	1	60.3267	0.6	0	15	1	2	72.6	152.5	1	0	0	1	0			1	1	1	0	0	0	0	0	0	0	0	0	2	2	1	2	2	2	2	2	2	2
119	0	1	70	38.67	8	3a	4	1	0	1	1	0	45.78	0.48	0	2	0	2	66	138.6	1	0	0	0	0			1	1	0	1	1	0	0	0	0	0	0	0	2	2	1	2	2	2	2	1	2	2
120	0	1	50	8.67	8	3a	4	1	0	0	1	1	25.78	0.35	0	1	1	2	72.6	152.5	1	0	0	1	0			1	1	1	1	1	0	0	0	0	0	0	0	1	2	1	2	1	1	1	1	1	2
121	0	1	54	4.9	8	2b	2	0	0	1	0	0	23.2667	0.9	0	1	1	2	66	138.6	1	0	1	1	1			1	1	1	0	0	0	0	1	1	0	0	0	1	1	1	2	1	1	1	1	1	1
122	1	1	74	15.2	9	2c	3	0	0	1	1	1	40.1333	2.1	0	6	1	2	66	138.6	1	0	1	1	1			1	1	1	1	1	0	0	0	0	0	0	1	2	1	1	2	2	1	2	2	1	1
123	1	1	71	9.15	9	2c	3	0	0	0	1	0	36.1	2.3	0	3	0	2	66	138.6	1	0	0	0	0			1	1	0	0	0	0	0	0	0	0	0	1	2	1	1	2	1	1	2	1	1	2
124	99	1	69	5.34	7	3b	5	1	1	1	1	0	13.56	0.47	5	12	0	2	66	138.6	1	0	1		1			1	1	1	0	0	0	0	0	0	0	0
125	0	1	62	6	9	3a	4	1	0	0	1	0	34	2.2	0	2	1	2	72.6	152.5	1	0	0	0	0			1	1	0	0	0	0	0	1	2	0	0	0	1	2	1	2	1	1	2	1	2	2
126	1	1	62	14	7	3a	4	1	0	0	1	0	19.3333	0.51	0	7	0	2	66	138.6	1	0	1	1	1			1	1	1	1	2	1	1	1	2	0	0	1	1	2	1	1	1	1	1	2	2	2
127	99	1	55	26	8	3a	4	1	0	1	1	1	37.3333	0.56	1	1	1	2	66	138.6	1	0	0		0			1	1	1	0	0	1	2	0	0	0	0
128	1	1	58	17.7	8	3a	4	1	0	0	1	1	31.8	4	0	2	1	2	66	138.6	1	0	1	1	1			1	1	1	0	0	1	1	0	0	0	0	1	1	2	1	2	2	1	1	1	1	1
129	1	1	65	89.47	7	3a	4	1	0	0	1	0	69.6467	1.9	0	4	1	2	66	138.6	1	0	0	0	0			1	1	0	1	1	0	0	0	0	0	0	1	1	2	1	1	2	2	2	1	1	2
130	0	1	71	69.9	8	3a	4	1	0	1	1	1	66.6	0.31	0	3	0	2	66	138.6	1	0	0	0	0			1	1	0	0	0	0	0	1	2	1	1	0	2	2	1	2	2	2	2	1	2	2
131	1	1	74	5.4	8	2c	3	0	0	0	1	0	23.6	0.43	0	0	0	2	66	138.6	1	0	0	0	0			1	1	0	0	0	1	1	0	0	0	0	1	2	1	1	2	1	1	1	1	1	2
132	99	1	68	144	7	3b	5	1	1	1	1	1	106	0.24	1	6	1	2	66	138.6	1	0	0		0			1	1	1	0	0	0	0	0	0	0	0
133	0	1	78	6.9	8	3a	4	1	0	1	1	0	24.6	0.72	0	4	1	2	66	138.6	1	0	0	1	0		pneumonia	4	1	1	0	0	0	0	0	0	0	0	0	2	2	1	2	1	1	1	1	2	1
135	99	1	52	44.25	7	3a	4	1	0	1	1	1	39.5	0.18	1	11	1	2	66	138.6	1	0	0		0			1	1	1	0	0	0	0	0	0	0	0
137	1	1	58	106	8	3b	5	1	1	0	1	0	90.6667	0.83	0	7	0	2	66	138.6	1	0	1	1	1			1	1	1	0	0	0	0	0	0	0	0	1	1	3	2	2	2	2	2	2	1	2
138	1	1	77	6.6	9	3a	4	1	0	1	1	1	34.4	0.91	0	2	1	2	66	138.6	1	0	0	1	0			1	1	1	0	0	0	0	1	2	0	0	1	2	2	1	2	1	1	2	1	1	1
139	1	1	62	7.6	9	3a	4	1	0	1	1	1	35.0667	0.57	0	1	0	2	66	138.6	1	0	0	0	0			4	4	0	0	0	0	0	1	2	0	0	1	1	2	1	2	1	1	2	1	1	2
140	0	1	63	26.7	8	4	6	1	1	1	1	1	37.8	1	0	5	1	2	66	138.6	1	0	0	1	0			1	1	1	1	1	0	0	0	0	0	0	0	1	3	2	2	2	2	2	1	1	1
142	0	1	49	9.7	8	3a	4	1	0	0	1	1	26.4667	0.98	0	5	1	2	66	138.6	1	0	0	1	0			1	1	1	0	0	0	0	0	0	0	0	0	1	2	1	2	1	1	1	1	1	1
143	99	1	57	79.4	8	2a	1	0	0	0	0	0	72.9333	0.8	1	8	0	2	66	138.6	1	0	1		1			1	1	0	0	0	0	0	0	0	0	0
144	0	1	65	12.6	7	3a	4	1	0	0	1	1	18.4	0.41	0	4	0	2	66	138.6	1	0	0	0	0			1	1	0	0	0	0	0	0	0	0	0	0	1	2	1	1	1	1	1	1	2	2
146	0	1	75	117.7	8	3a	4	1	0	1	1	1	98.4667	1.5	0	5	1	2	66	138.6	1	0	0	1	0			1	1	1	0	0	0	0	1	3	0	0	0	2	2	1	2	2	2	2	1	2	1
149	1	1	69	13.9	8	4	6	1	1	1	1	1	29.2667	0.38	0	3	0	2	66	138.6	1	0	0	0	0			1	1	0	1	2	0	0	1	1	0	0	1	2	3	2	2	1	1	1	1	1	2
150	99	1	66	13.6	9	4	6	1	1	1	1	1	39.0667	0.6	9	24	1	2	66	138.6	1	0	1		1			1	1	1	0	0	0	0	0	0	0	0
151	0	1	75	22.03	8	3b	5	1	1	0	1	1	34.6867	2.6	0	6	1	2	66	138.6	1	0	0	1	0			1	1	1	0	0	0	0	0	0	0	0	0	2	3	2	2	2	2	2	2	2	1
152	0	1	72	14	7	3b	5	1	1	0	1	1	19.3333	0.53	0	5	1	2	66	138.6	1	0	0	1	0			1	1	1	0	0	1	1	0	0	0	0	0	2	3	2	1	1	1	1	1	2	1
153	0	1	55	20.57	7	3a	4	1	0	0	1	1	23.7133	0.41	0	5	0	2	72.6	152.5	1	0	0	0	0			1	1	0	0	0	0	0	1	2	0	0	0	1	2	1	1	2	2	1	1	2	2
155	1	1	63	44.92	7	2c	3	0	0	0	1	1	39.9467	1.8	0	2	1	2	66	138.6	1	0	0	1	0			1	1	1	1	1	1	1	0	0	0	0	1	1	1	1	1	2	2	2	1	1	1
156	0	1	77	7.2	8	3a	4	1	0	0	1	1	24.8	0.75	0	6	1	2	66	138.6	1	0	0	1	0			1	1	1	0	0	0	0	0	0	0	0	0	2	2	1	2	1	1	1	2	2	1
157	1	1	61	29.79	7	3a	4	1	0	0	1	1	29.86	0.31	0	2	0	2	66	138.6	1	0	1	1	1			1	1	1	1	3	0	0	1	2	0	0	1	1	2	1	1	2	2	1	1	1	2
158	0	1	67	14.85	7	3a	4	1	0	0	1	1	19.9	0.27	0	3	1	2	66	138.6	1	0	0	0	0			1	1	0	0	0	0	0	1	2	0	0	0	2	2	1	1	1	1	1	1	2	2
159	0	1	71	128.28	8	2c	3	0	0	0	1	0	105.52	0.75	0	6	0	2	66	138.6	1	0	1	1	1			1	1	1	0	0	0	0	0	0	0	0	0	2	1	1	2	2	2	2	2	1	2
162	1	1	64	32.75	7	2c	3	0	0	0	0	1	31.8333	0.41	0	11	0	2	66	138.6	1	0	0	0	0			1	1	0	0	0	0	0	0	0	0	0	1	1	1	1	1	2	2	1	2	1	2
163	1	1	65	15.83	7	3b	5	1	1	0	1	1	20.5533	0.22	0	5	0	2	66	138.6	1	0	0	0	0			1	1	0	0	0	0	0	1	1	0	0	1	1	3	2	1	2	1	1	1	1	2
164	0	1	63	20.4	9	3b	5	1	1	0	1	0	43.6	1.5	0	11	0	2	66	138.6	1	0	1	1	1			1	1	1	1	2	1	3	0	0	0	0	0	1	3	2	2	2	2	2	2	2	2
165	0	1	68	21.6	7	3a	4	1	0	0	1	1	24.4	0.47	0	4	0	2	66	138.6	1	0	0	0	0			1	1	0	1	1	0	0	1	2	0	0	0	2	2	1	1	2	2	1	1	2	2
167	1	1	65	22.8	7	3a	4	1	0	0	1	0	25.2	0.27	0	3	0	2	66	138.6	1	0	1	1	1			1	1	1	1	1	1	1	1	2	0	0	1	1	2	1	1	2	2	1	1	1	2
168	1	1	53	6.5	9	3b	5	1	1	1	1	1	34.3333	0.68	0	12	0	2	66	138.6	1	0	1	1	1			1	1	1	0	0	0	0	1	2	0	0	1	1	3	2	2	1	1	2	2	1	2
169	99	1	59	20.7	8	3a	4	1	0	1	1	1	33.8	3.1	3	8	1	2	66	138.6	1	0	0		0			1	1	1	0	0	1	2	0	0	0	0
170	0	1	55	34.27	9	4	6	1	1	1	1	1	52.8467	0.58	0	7	1	2	66	138.6	1	0	1	1	1			1	1	1	1	1	0	0	0	0	0	0	0	1	3	2	2	2	2	2	2	1	2
171	0	1	72	6.1	9	3b	5	1	1	0	1	1	34.0667	0.89	0	4	1	2	66	138.6	1	0	0	1	0			1	1	1	1	1	0	0	1	1	0	0	0	2	3	2	2	1	1	2	1	1	1
173	0	1	67	9.39	7	3a	4	1	0	0	1	1	16.26	0.51	0	2	1	2	66	138.6	1	0	0	1	0			1	1	1	1	1	1	2	1	2	0	0	0	2	2	1	1	1	1	1	1	2	1
175	99	1	58	53.31	9	4	6	1	1	1	1	1	65.54	3.8	3	10	1	2	66	138.6	1	0	1		1			1	1	0	0	0	0	0	0	0	0	0
176	0	1	57	13.18	9	3a	4	1	0	0	0	1	38.7867	0.6	0	7	1	2	66	138.6	1	0	1	1	1			1	1	1	0	0	0	0	0	0	0	0	0	1	2	1	2	1	1	2	2	1	1
180	99	1	68	42.36	9	3b	5	1	1	1	1	1	58.24	1.2	1	7	1	2	66	138.6	1	0	0		0			1	1	1	0	0	1	1	0	0	0	0
181	0	1	73	18.7	7	3a	4	1	0	0	1	1	22.4667	0.79	0	3	1	2	66	138.6	1	0	0	1	0			1	1	1	0	0	0	0	0	0	0	0	0	2	2	1	1	2	1	1	1	2	1
182	1	1	69	11.2	9	3b	5	1	1	0	1	1	37.4667	0.63	0	1	1	2	63.8	134	1	0	0	1	0			1	1	1	0	0	0	0	0	0	0	0	1	2	3	2	2	1	1	2	1	2	1
183	0	1	65	7.45	8	2b	2	0	0	1	1	0	24.9667	0.58	0	4	1	2	66	138.6	1	0	0	1	0			1	1	1	0	0	0	0	0	0	0	0	0	1	1	1	2	1	1	1	1	2	1
186	1	1	63	46.5	9	3a	4	1	0	0	1	1	61	0.04	0	4	0	2	66	138.6	1	0	1	1	1			1	1	1	0	0	0	0	0	0	0	0	1	1	2	1	2	2	2	2	1	1	1
188	1	1	66	36.98	7	3a	4	1	0	1	1	1	34.6533	0.5	0	11	1	2	66	138.6	1	0	0	1	0			1	1	1	0	0	0	0	0	0	0	0	1	1	2	1	1	2	2	2	2	1	2
192	0	1	47	8	9	2c	3	0	0	0	1	1	35.3333	0.56	0	7	1	2	66	138.6	1	1	0	1	0			1	1	1	1	1	0	0	0	0	0	0	0	1	1	1	2	1	1	2	2	2	1
198	99	1	56	42.58	9	3a	4	1	0	1	1	0	58.3867	2.1	3	13	1	2	66	138.6	1	1	0		0			1	1	1	0	0	0	0	0	0	0	0
201	0	1	66	30	7	3b	5	1	1	0	1	1	30	0.61	0	5	1	2	66	138.6	1	1	1	1	1			1	1	1	0	0	0	0	0	0	0	0	0	1	3	2	1	2	2	1	1	2	2
202	0	1	75	80.62	7	3a	4	1	0	0	1	1	63.7467	0.59	0	6	1	2	66	138.6	1	1	0	1	0			1	1	1	0	0	1	1	0	0	0	0	0	2	2	1	1	2	2	2	2	2	1
203	0	1	53	14.9	9	3a	4	1	0	0	1	1	39.9333	0.56	0	11	1	2	66	138.6	1	1	0	1	0			1	1	1	1	1	1	1	1	2	0	0	0	1	2	1	2	1	1	2	2	2	1
205	0	1	55	9.97	7	3a	4	1	0	0	1	1	16.6467	0.59	0	0	1	2	66	138.6	1	1	0	1	0			1	1	1	1	1	0	0	0	0	0	0	0	1	2	1	1	1	1	1	1	2	1
209	0	1	71	35.63	8	3b	5	1	1	1	1	1	43.7533	2.4	0	3	1	2	66	138.6	1	1	0	1	0			1	1	1	1	1	1	1	1	1	0	0	0	2	3	2	2	2	2	2	1	2	1
211	99	1	69	52.89	9	4	6	1	1	1	1	1	65.26	0.22	1	11	1	2	66	138.6	1	1	0		0			1	1	1	0	0	0	0	0	0	0	0
212	0	1	66	6.1	8	3b	5	1	1	0	1	0	24.0667	0.67	0	8	1	2	66	138.6	1	1	0	1	0			1	1	1	1	2	0	0	0	0	0	0	0	1	3	2	2	1	1	1	2	2	1
213	0	1	73	43.03	7	3a	4	1	0	0	1	0	38.6867	1.6	0	1	1	2	66	138.6	1	1	0	1	0			1	1	1	0	0	0	0	0	0	0	0	0	2	2	1	1	2	2	2	1	2	2
214	1	1	71	34.4	7	3a	4	1	0	0	1	1	32.9333	0.39	0	7	0	2	72.6	152.5	1	1	0	0	0			1	1	0	1	2	0	0	0	0	0	0	1	2	2	1	1	2	2	1	2	1	2
215	99	1	61	14.2	9	3a	4	1	0	1	1	1	39.4667	0.53	1	10	1	2	66	138.6	1	1	0		0			1	1	1	0	0	1	1	0	0	0	0
217	0	1	69	25.6	7	3b	5	1	1	0	1	1	27.0667	0.66	0	8	1	2	66	138.6	1	1	0	1	0			1	1	1	0	0	1	1	0	0	0	0	0	2	3	2	1	2	2	1	2	2	1
218	0	1	70	23.9	8	3a	4	1	0	0	1	1	35.9333	0.79	0	8	1	2	66	138.6	1	1	0	1	0			1	1	1	0	0	0	0	0	0	0	0	0	2	2	1	2	2	2	2	2	1	1
220	1	1	70	40.1	9	2c	3	0	0	0	1	1	56.7333	1	0	4	1	2	66	138.6	1	1	1	1	1			1	1	1	0	0	0	0	1	3	0	0	1	2	1	1	2	2	2	2	1	2	1
221	99	1	67	14.97	9	3a	4	1	0	1	1	1	39.98	2.7	3	9	1	2	66	138.6	1	1	0		0			1	1	1	0	0	0	0	0	0	0	0
222	1	1	55	15.3	7	3a	4	1	0	1	1	0	20.2	0.56	0	5	0	2	66	138.6	1	1	1	1	1			1	1	1	1	1	0	0	0	0	0	0	1	1	2	1	1	2	1	1	1	1	2
223	1	1	59	8.78	7	4	6	1	1	1	1	0	15.8533	0.55	0	16	0	2	66	138.6	1	1	1	1	1			1	1	1	1	1	1	1	0	0	0	0	1	1	3	2	1	1	1	1	2	1	2
225	99	1	63	27.45	7	3a	4	1	0	1	1	1	28.3	0.53	1	4	1	2	66	138.6	1	1	0		0			1	1	1	1	1	1	2	0	0	0	0
226	0	1	71	23.8	8	2c	3	0	0	0	1	1	35.8667	0.54	0	2	1	2	66	138.6	1	1	0	1	0		other	4	1	1	0	0	0	0	0	0	0	0	0	2	1	1	2	2	2	2	1	2	1
230	1	1	59	26.68	9	3b	5	1	1	0	1	1	47.7867	4.3	0	5	1	2	66	138.6	1	1	0	1	1			1	1	1	0	0	0	0	0	0	1	1	1	1	3	2	2	2	2	2	1	1	2
231	0	1	65	16.6	8	3b	5	1	1	0	1	1	31.0667	0.67	0	5	1	2	66	138.6	1	1	1	1	0			1	1	1	1	2	0	0	0	0	0	0	0	1	3	2	2	2	1	1	1	2	1
232	0	1	75	8.5	8	3b	5	1	1	0	1	1	25.6667	0.76	0	10	1	2	66	138.6	1	1	0	1	0			1	1	1	0	0	1	2	0	0	0	0	0	2	3	2	2	1	1	1	2	2	1
233	0	1	62	37.89	8	3a	4	1	0	0	1	1	45.26	0.87	0	11	1	2	66	138.6	1	1	0	1	0			1	1	1	0	0	0	0	0	0	0	0	0	1	2	1	2	2	2	2	2	1	1
234	1	1	74	21.62	7	3b	5	1	1	1	1	1	24.4133	0.74	0	17	1	2	66	138.6	1	1	0	1	0			1	1	1	0	0	0	0	0	0	0	0	1	2	3	2	1	2	2	1	2	1	1
236	99	1	60	16.8	9	3a	4	1	0	0	1	1	41.2	1.1	3	19	1	2	66	138.6	1	1	0		0			1	1	1	0	0	1	1	0	0	0	0
237	0	1	71	13.5	9	3b	5	1	1	1	1	1	39	1.5	0	8	1	2	72.6	152.5	1	1	0	1	1			1	1	1	0	0	0	0	0	0	0	0	0	2	3	2	2	1	1	2	2	2	2
238	99	1	71	40	9	3b	5	1	1	1	1	1	56.6667	5	2	3	1	2	66	138.6	1	1	0		0			1	1	1	0	0	0	0	0	0	0	0
240	0	1	70	17.2	9	3a	4	1	0	0	1	0	41.4667	2.2	0	8	1	2	72.6	152.5	1	1	1	1	0			1	1	1	0	0	1	2	0	0	0	0	0	2	2	1	2	2	1	2	2	2	2
241	0	1	71	15	9	3b	5	1	1	1	1	1	40	0.51	0	5	1	2	66	138.6	1	1	0	1	0			1	1	1	1	2	0	0	0	0	0	0	0	2	3	2	2	1	1	2	1	2	1
245	0	1	48	54	9	3b	5	1	1	1	1	1	66	0.54	0	7	1	2	66	138.6	1	1	0	1	0			1	1	1	0	0	1	1	0	0	0	0	0	1	3	2	2	2	2	2	2	1	1
247	0	1	82	6	9	3b	5	1	1	0	1	0	34	1.8	0	9	1	2	72.6	152.5	1	1	0	1	0			1	1	1	1	1	0	0	0	0	0	0	0	2	3	2	2	1	1	2	2	1	1
248	0	1	71	5.6	8	3a	4	1	0	1	1	0	23.7333	1.1	0	3	1	2	66	138.6	1	1	0	1	1			1	1	1	1	1	0	0	0	0	0	0	0	2	2	1	2	1	1	1	1	2	1
249	0	1	55	12.18	9	3b	5	1	1	1	1	1	38.12	0.71	0	1	1	2	66	138.6	1	1	1	1	0			1	1	1	1	1	1	1	0	0	0	0	0	1	3	2	2	1	1	2	1	1	1
250	0	1	62	12.56	8	3b	5	1	1	1	1	1	28.3733	0.46	0	6	1	2	66	138.6	1	1	0	1	0			1	1	1	0	0	0	0	0	0	0	0	0	1	3	2	2	1	1	1	2	1	1
[truncated: 4 more columns]
